# Supplementary material for: Selection and Validation of Reference Genes for qRT-PCR Gene Expression Analysis in Kengyilia melanthera
Source: Genes (Basel). 2022 Aug 14;13(8):1445. doi: 10.3390/genes13081445 (PMC9408421; doi:10.3390/genes13081445)
Supplement: Supplementary file 1 [file genes-13-01445-s001.zip]

Archive with 1 entries (1 files):
- genes-1868539-supplementary.pdf
